# Supplementary material for: Comparative Performance of Patch-Type and Lead-Type Wearable Electrocardiogram Devices for Arrhythmia Detection in Routine Clinical Practice
Source: J Clin Med. 2026 Jan 8;15(2):526. doi: 10.3390/jcm15020526 (PMC12842261; doi:10.3390/jcm15020526)
Supplement: Supplementary file 1 [file jcm-15-00526-s001.zip]

Archive with 1 entries (1 files):
- jcm-4026708-supplementary.pdf
